# Supplementary material for: Signal and noise in metabarcoding data
Source: PLoS One. 2023 May 11;18(5):e0285674. doi: 10.1371/journal.pone.0285674 (PMC10174484; doi:10.1371/journal.pone.0285674)
Supplement: S3 File — S1 Table contains the input concentration of DNA into each mock community. S2 Table contains the calculations used to derive copies per species for each mock community based on the Qubit Concentration. S3 Table contains the summary of amplification efficiency model estimates. (XLSX) [file pone.0285674.s003.xlsx]

## Sheet: Table S1
Species	Barcode	Community	DNA_Ratio	DNA_conc_ng_uL	Total_DNA
Citharichthys sordidus	12S	Skew_Oceanic_1	6	18	108
Citharichthys stigmaeus	12S	Skew_Oceanic_1	1	18	18
Citharichthys xanthostigma	12S	Skew_Oceanic_1	1	18	18
Engraulis mordax	12S	Skew_Oceanic_1	1	18	18
Leuroglossus stilbius	12S	Skew_Oceanic_1	1	18	18
Merluccius productus	12S	Skew_Oceanic_1	1	18	18
Nannobrachium ritteri	12S	Skew_Oceanic_1	1	18	18
Sardinops sagax	12S	Skew_Oceanic_1	6	18	108
Sebastes paucispinis	12S	Skew_Oceanic_1	1	18	18
Stenobrachius leucopsarus	12S	Skew_Oceanic_1	1	18	18
Trachurus symmetricus	12S	Skew_Oceanic_1	6	18	108
Triphoturus mexicanus	12S	Skew_Oceanic_1	6	18	108
Citharichthys sordidus	12S	Skew_Oceanic_2	1	18	18
Citharichthys stigmaeus	12S	Skew_Oceanic_2	6	18	108
Citharichthys xanthostigma	12S	Skew_Oceanic_2	1	18	18
Engraulis mordax	12S	Skew_Oceanic_2	6	18	108
Leuroglossus stilbius	12S	Skew_Oceanic_2	1	18	18
Merluccius productus	12S	Skew_Oceanic_2	1	18	18
Nannobrachium ritteri	12S	Skew_Oceanic_2	6	18	108
Sardinops sagax	12S	Skew_Oceanic_2	1	18	18
Sebastes paucispinis	12S	Skew_Oceanic_2	6	18	108
Stenobrachius leucopsarus	12S	Skew_Oceanic_2	1	18	18
Trachurus symmetricus	12S	Skew_Oceanic_2	1	18	18
Triphoturus mexicanus	12S	Skew_Oceanic_2	1	18	18
Hippoglossus stenolepis	12S	North_Skew_1	1	20	20
Oncorhynchus clarkii	12S	North_Skew_1	1	20	20
Oncorhynchus gorbuscha	12S	North_Skew_1	6	20	120
Oncorhynchus keta	12S	North_Skew_1	1	20	20
Oncorhynchus kisutch	12S	North_Skew_1	1	20	20
Oncorhynchus mykiss	12S	North_Skew_1	1	20	20
Oncorhynchus nerka	12S	North_Skew_1	1	20	20
Oncorhynchus tshawytscha	12S	North_Skew_1	6	20	120
Ophiodon elongatus	12S	North_Skew_1	6	20	120
Scorpaenichthys marmoratus	12S	North_Skew_1	6	20	120
Squalus acanthias	12S	North_Skew_1	1	20	20
Thaleichthys pacificus	12S	North_Skew_1	1	20	20
Hippoglossus stenolepis	12S	North_Skew_2	6	20	120
Oncorhynchus clarkii	12S	North_Skew_2	1	20	20
Oncorhynchus gorbuscha	12S	North_Skew_2	1	20	20
Oncorhynchus keta	12S	North_Skew_2	1	20	20
Oncorhynchus kisutch	12S	North_Skew_2	6	20	120
Oncorhynchus mykiss	12S	North_Skew_2	1	20	20
Oncorhynchus nerka	12S	North_Skew_2	6	20	120
Oncorhynchus tshawytscha	12S	North_Skew_2	1	20	20
Ophiodon elongatus	12S	North_Skew_2	1	20	20
Scorpaenichthys marmoratus	12S	North_Skew_2	1	20	20
Squalus acanthias	12S	North_Skew_2	6	20	120
Thaleichthys pacificus	12S	North_Skew_2	1	20	20
Bodianus pulcher	12S	Coastal_Skew_1	1	20	20
Chromis punctipinnis	12S	Coastal_Skew_1	1	20	20
Citharichthys sordidus	12S	Coastal_Skew_1	1	20	20
Engraulis mordax	12S	Coastal_Skew_1	6	20	120
Girella nigricans	12S	Coastal_Skew_1	1	20	20
Halichoeres californica	12S	Coastal_Skew_1	6	20	120
Halichoeres semicinctus	12S	Coastal_Skew_1	6	20	120
Myliobatis californica	12S	Coastal_Skew_1	1	20	20
Paralabrax clathratus	12S	Coastal_Skew_1	6	20	120
Sardinops sagax	12S	Coastal_Skew_1	1	20	20
Stereolepis gigas	12S	Coastal_Skew_1	1	20	20
Triakis semifasciata	12S	Coastal_Skew_1	1	20	20
Bodianus pulcher	12S	Coastal_Skew_2	6	21	126
Chromis punctipinnis	12S	Coastal_Skew_2	6	22	132
Citharichthys sordidus	12S	Coastal_Skew_2	1	23	23
Engraulis mordax	12S	Coastal_Skew_2	1	24	24
Girella nigricans	12S	Coastal_Skew_2	1	25	25
Halichoeres californica	12S	Coastal_Skew_2	1	26	26
Halichoeres semicinctus	12S	Coastal_Skew_2	1	27	27
Myliobatis californica	12S	Coastal_Skew_2	1	28	28
Paralabrax clathratus	12S	Coastal_Skew_2	1	29	29
Sardinops sagax	12S	Coastal_Skew_2	1	30	30
Stereolepis gigas	12S	Coastal_Skew_2	6	31	186
Triakis semifasciata	12S	Coastal_Skew_2	6	32	192
Citharichthys sordidus	12S	Coastal_Even	1	30	30
Citharichthys stigmaeus	12S	Coastal_Even	1	30	30
Citharichthys xanthostigma	12S	Coastal_Even	1	30	30
Engraulis mordax	12S	Coastal_Even	1	30	30
Sardinops sagax	12S	Coastal_Even	1	30	30
Sebastes paucispinis	12S	Coastal_Even	1	30	30
Ophiodon elongatus	12S	Coastal_Even	1	30	30
Paralabrax clathratus	12S	Coastal_Even	1	30	30
Paralabrax maculatofasciatus	12S	Coastal_Even	1	30	30
Paralabrax nebulifer	12S	Coastal_Even	1	30	30
Scorpaenichthys marmoratus	12S	Coastal_Even	1	30	30
Atractoscion nobilis	12S	Coastal_Even	1	30	30
Bodianus pulcher	12S	Coastal_Even	1	30	30
Carcharodon carcharias	12S	Coastal_Even	1	30	30
Chromis punctipinnis	12S	Coastal_Even	1	30	30
Girella nigricans	12S	Coastal_Even	1	30	30
Halichoeres californica	12S	Coastal_Even	1	30	30
Halichoeres semicinctus	12S	Coastal_Even	1	30	30
Hypsopsetta guttulata	12S	Coastal_Even	1	30	30
Hypsypops rubicundus	12S	Coastal_Even	1	30	30
Menticirrhus undulatus	12S	Coastal_Even	1	30	30
Mustelus californicus	12S	Coastal_Even	1	30	30
Myliobatis californica	12S	Coastal_Even	1	30	30
Roncador stearnsii	12S	Coastal_Even	1	30	30
Paralichthys californicus	12S	Coastal_Even	1	30	30
Rhinobatos productus	12S	Coastal_Even	1	30	30
Squatina californica	12S	Coastal_Even	1	30	30
Stereolepis gigas	12S	Coastal_Even	1	30	30
Symphurus atricauda	12S	Coastal_Even	1	30	30
Torpedo californicus	12S	Coastal_Even	1	30	30
Triakis semifasciata	12S	Coastal_Even	1	30	30
Umbrina roncador	12S	Coastal_Even	1	30	30
Urobatis halleri	12S	Coastal_Even	1	30	30
Citharichthys sordidus	12S	Oceanic_Even	1	30	30
Citharichthys stigmaeus	12S	Oceanic_Even	1	30	30
Citharichthys xanthostigma	12S	Oceanic_Even	1	30	30
Engraulis mordax	12S	Oceanic_Even	1	30	30
Sardinops sagax	12S	Oceanic_Even	1	30	30
Sebastes paucispinis	12S	Oceanic_Even	1	30	30
Bathylagoides wesethi	12S	Oceanic_Even	1	30	30
Diogenichthys atlanticus	12S	Oceanic_Even	1	30	30
Leuroglossus stilbius	12S	Oceanic_Even	1	30	30
Lipolagus ochotensis	12S	Oceanic_Even	1	30	30
Merluccius productus	12S	Oceanic_Even	1	30	30
Nannobrachium ritteri	12S	Oceanic_Even	1	30	30
Protomyctophum crockeri	12S	Oceanic_Even	1	30	30
Stenobrachius leucopsarus	12S	Oceanic_Even	1	30	30
Symbolophorus californiensis	12S	Oceanic_Even	1	30	30
Trachurus symmetricus	12S	Oceanic_Even	1	30	30
Triphoturus mexicanus	12S	Oceanic_Even	1	30	30
Vinciguerria lucetia	12S	Oceanic_Even	1	30	30
Citharichthys sordidus	12S	North_Even	1	30	30
Citharichthys stigmaeus	12S	North_Even	1	30	30
Citharichthys xanthostigma	12S	North_Even	1	30	30
Engraulis mordax	12S	North_Even	1	30	30
Sardinops sagax	12S	North_Even	1	30	30
Sebastes paucispinis	12S	North_Even	1	30	30
Ophiodon elongatus	12S	North_Even	1	30	30
Paralabrax clathratus	12S	North_Even	1	30	30
Paralabrax maculatofasciatus	12S	North_Even	1	30	30
Paralabrax nebulifer	12S	North_Even	1	30	30
Scorpaenichthys marmoratus	12S	North_Even	1	30	30
Bathyraja abyssicola	12S	North_Even	1	30	30
Hippoglossus stenolepis	12S	North_Even	1	30	30
Oncorhynchus clarkii	12S	North_Even	1	30	30
Oncorhynchus gorbuscha	12S	North_Even	1	30	30
Oncorhynchus keta	12S	North_Even	1	30	30
Oncorhynchus kisutch	12S	North_Even	1	30	30
Oncorhynchus mykiss	12S	North_Even	1	30	30
Oncorhynchus nerka	12S	North_Even	1	30	30
Oncorhynchus tshawytscha	12S	North_Even	1	30	30
Squalus acanthias	12S	North_Even	1	30	30
Thaleichthys pacificus	12S	North_Even	1	30	30
Citharichthys sordidus	16S	Skew_Oceanic_1	6	12	72
Citharichthys stigmaeus	16S	Skew_Oceanic_1	1	12	12
Citharichthys xanthostigma	16S	Skew_Oceanic_1	1	12	12
Engraulis mordax	16S	Skew_Oceanic_1	1	12	12
Leuroglossus stilbius	16S	Skew_Oceanic_1	1	12	12
Merluccius productus	16S	Skew_Oceanic_1	1	12	12
Nannobrachium ritteri	16S	Skew_Oceanic_1	1	12	12
Sebastes paucispinis	16S	Skew_Oceanic_1	1	12	12
Stenobrachius leucopsarus	16S	Skew_Oceanic_1	6	12	72
Trachurus symmetricus	16S	Skew_Oceanic_1	6	12	72
Triphoturus mexicanus	16S	Skew_Oceanic_1	6	12	72
Protomyctophum crockeri	16S	Skew_Oceanic_1	1	12	12
Citharichthys sordidus	16S	Skew_Oceanic_2	1	12	12
Citharichthys stigmaeus	16S	Skew_Oceanic_2	6	12	72
Citharichthys xanthostigma	16S	Skew_Oceanic_2	1	12	12
Engraulis mordax	16S	Skew_Oceanic_2	6	12	72
Leuroglossus stilbius	16S	Skew_Oceanic_2	1	12	12
Merluccius productus	16S	Skew_Oceanic_2	6	12	72
Nannobrachium ritteri	16S	Skew_Oceanic_2	6	12	72
Sebastes paucispinis	16S	Skew_Oceanic_2	1	12	12
Stenobrachius leucopsarus	16S	Skew_Oceanic_2	1	12	12
Trachurus symmetricus	16S	Skew_Oceanic_2	1	12	12
Triphoturus mexicanus	16S	Skew_Oceanic_2	1	12	12
Protomyctophum crockeri	16S	Skew_Oceanic_2	1	12	12
Hippoglossus stenolepis	16S	North_Skew_1	1	14	14
Oncorhynchus clarkii	16S	North_Skew_1	1	14	14
Oncorhynchus gorbuscha	16S	North_Skew_1	1	14	14
Oncorhynchus keta	16S	North_Skew_1	1	14	14
Oncorhynchus kisutch	16S	North_Skew_1	1	14	14
Oncorhynchus mykiss	16S	North_Skew_1	1	14	14
Oncorhynchus nerka	16S	North_Skew_1	1	14	14
Oncorhynchus tshawytscha	16S	North_Skew_1	6	14	84
Ophiodon elongatus	16S	North_Skew_1	6	14	84
Scorpaenichthys marmoratus	16S	North_Skew_1	6	14	84
Squalus acanthias	16S	North_Skew_1	1	14	14
Thaleichthys pacificus	16S	North_Skew_1	6	14	84
Hippoglossus stenolepis	16S	North_Skew_2	6	14	84
Oncorhynchus clarkii	16S	North_Skew_2	1	14	14
Oncorhynchus gorbuscha	16S	North_Skew_2	1	14	14
Oncorhynchus keta	16S	North_Skew_2	1	14	14
Oncorhynchus kisutch	16S	North_Skew_2	6	14	84
Oncorhynchus mykiss	16S	North_Skew_2	1	14	14
Oncorhynchus nerka	16S	North_Skew_2	6	14	84
Oncorhynchus tshawytscha	16S	North_Skew_2	1	14	14
Ophiodon elongatus	16S	North_Skew_2	1	14	14
Scorpaenichthys marmoratus	16S	North_Skew_2	1	14	14
Squalus acanthias	16S	North_Skew_2	6	14	84
Thaleichthys pacificus	16S	North_Skew_2	1	14	14
Bodianus pulcher	16S	Coastal_Skew_1	1	12	12
Chromis punctipinnis	16S	Coastal_Skew_1	1	12	12
Citharichthys sordidus	16S	Coastal_Skew_1	1	12	12
Engraulis mordax	16S	Coastal_Skew_1	1	12	12
Girella nigricans	16S	Coastal_Skew_1	1	12	12
Halichoeres californica	16S	Coastal_Skew_1	6	12	72
Halichoeres semicinctus	16S	Coastal_Skew_1	6	12	72
Myliobatis californica	16S	Coastal_Skew_1	6	12	72
Paralabrax clathratus	16S	Coastal_Skew_1	1	12	12
Stereolepis gigas	16S	Coastal_Skew_1	1	12	12
Triakis semifasciata	16S	Coastal_Skew_1	1	12	12
Bodianus pulcher	16S	Coastal_Skew_2	6	12	72
Chromis punctipinnis	16S	Coastal_Skew_2	6	12	72
Citharichthys sordidus	16S	Coastal_Skew_2	1	12	12
Engraulis mordax	16S	Coastal_Skew_2	1	12	12
Girella nigricans	16S	Coastal_Skew_2	6	12	72
Halichoeres californica	16S	Coastal_Skew_2	1	12	12
Halichoeres semicinctus	16S	Coastal_Skew_2	1	12	12
Myliobatis californica	16S	Coastal_Skew_2	1	12	12
Paralabrax clathratus	16S	Coastal_Skew_2	1	12	12
Stereolepis gigas	16S	Coastal_Skew_2	6	12	72
Triakis semifasciata	16S	Coastal_Skew_2	6	12	72
Citharichthys sordidus	16S	Coastal_Even	1	30	30
Citharichthys stigmaeus	16S	Coastal_Even	1	30	30
Citharichthys xanthostigma	16S	Coastal_Even	1	30	30
Engraulis mordax	16S	Coastal_Even	1	30	30
Sardinops sagax	16S	Coastal_Even	1	30	30
Sebastes paucispinis	16S	Coastal_Even	1	30	30
Ophiodon elongatus	16S	Coastal_Even	1	30	30
Paralabrax clathratus	16S	Coastal_Even	1	30	30
Paralabrax maculatofasciatus	16S	Coastal_Even	1	30	30
Paralabrax nebulifer	16S	Coastal_Even	1	30	30
Scorpaenichthys marmoratus	16S	Coastal_Even	1	30	30
Atractoscion nobilis	16S	Coastal_Even	1	30	30
Bodianus pulcher	16S	Coastal_Even	1	30	30
Carcharodon carcharias	16S	Coastal_Even	1	30	30
Chromis punctipinnis	16S	Coastal_Even	1	30	30
Girella nigricans	16S	Coastal_Even	1	30	30
Halichoeres californica	16S	Coastal_Even	1	30	30
Halichoeres semicinctus	16S	Coastal_Even	1	30	30
Hypsopsetta guttulata	16S	Coastal_Even	1	30	30
Hypsypops rubicundus	16S	Coastal_Even	1	30	30
Menticirrhus undulatus	16S	Coastal_Even	1	30	30
Mustelus californicus	16S	Coastal_Even	1	30	30
Myliobatis californica	16S	Coastal_Even	1	30	30
Roncador stearnsii	16S	Coastal_Even	1	30	30
Paralichthys californicus	16S	Coastal_Even	1	30	30
Rhinobatos productus	16S	Coastal_Even	1	30	30
Squatina californica	16S	Coastal_Even	1	30	30
Stereolepis gigas	16S	Coastal_Even	1	30	30
Symphurus atricauda	16S	Coastal_Even	1	30	30
Torpedo californicus	16S	Coastal_Even	1	30	30
Triakis semifasciata	16S	Coastal_Even	1	30	30
Umbrina roncador	16S	Coastal_Even	1	30	30
Urobatis halleri	16S	Coastal_Even	1	30	30
Bathylagoides wesethi	16S	Oceanic_Even	1	30	30
Diogenichthys atlanticus	16S	Oceanic_Even	1	30	30
Leuroglossus stilbius	16S	Oceanic_Even	1	30	30
Lipolagus ochotensis	16S	Oceanic_Even	1	30	30
Merluccius productus	16S	Oceanic_Even	1	30	30
Nannobrachium ritteri	16S	Oceanic_Even	1	30	30
Protomyctophum crockeri	16S	Oceanic_Even	1	30	30
Stenobrachius leucopsarus	16S	Oceanic_Even	1	30	30
Symbolophorus californiensis	16S	Oceanic_Even	1	30	30
Trachurus symmetricus	16S	Oceanic_Even	1	30	30
Triphoturus mexicanus	16S	Oceanic_Even	1	30	30
Vinciguerria lucetia	16S	Oceanic_Even	1	30	30
Citharichthys sordidus	16S	Oceanic_Even	1	30	30
Citharichthys stigmaeus	16S	Oceanic_Even	1	30	30
Citharichthys xanthostigma	16S	Oceanic_Even	1	30	30
Engraulis mordax	16S	Oceanic_Even	1	30	30
Sardinops sagax	16S	Oceanic_Even	1	30	30
Sebastes paucispinis	16S	Oceanic_Even	1	30	30
Ophiodon elongatus	16S	North_Even	1	30	30
Paralabrax clathratus	16S	North_Even	1	30	30
Paralabrax maculatofasciatus	16S	North_Even	1	30	30
Paralabrax nebulifer	16S	North_Even	1	30	30
Scorpaenichthys marmoratus	16S	North_Even	1	30	30
Bathyraja abyssicola	16S	North_Even	1	30	30
Hippoglossus stenolepis	16S	North_Even	1	30	30
Oncorhynchus clarkii	16S	North_Even	1	30	30
Oncorhynchus gorbuscha	16S	North_Even	1	30	30
Oncorhynchus keta	16S	North_Even	1	30	30
Oncorhynchus kisutch	16S	North_Even	1	30	30
Oncorhynchus mykiss	16S	North_Even	1	30	30
Oncorhynchus nerka	16S	North_Even	1	30	30
Oncorhynchus tshawytscha	16S	North_Even	1	30	30
Squalus acanthias	16S	North_Even	1	30	30
Thaleichthys pacificus	16S	North_Even	1	30	30
Citharichthys sordidus	16S	North_Even	1	30	30
Citharichthys stigmaeus	16S	North_Even	1	30	30
Citharichthys xanthostigma	16S	North_Even	1	30	30
Engraulis mordax	16S	North_Even	1	30	30
Sardinops sagax	16S	North_Even	1	30	30
Sebastes paucispinis	16S	North_Even	1	30	30

## Sheet: Table S2
Mock Community	QuBit Conc. (ng/µL)	Copies/µL	Copies of DNA added to PCR	Species in Community	Copies Per Species
Coastal Even	9.4	1.423e+10	426.899	33	12.9363
Coastal Skew 1	12	1.81659e+10	544.977	12	45.4148
Coastal Skew 2	8.4	1.27161e+10	381.484	12	31.7903
Oceanic Even	8.7	1.31703e+10	395.109	18	21.9505
Oceanic Skew 1	10.3	1.55924e+10	467.772	12	38.981
Oceanic Skew 2	9.8	1.48355e+10	445.065	12	37.0887
North Even	8.4	1.27161e+10	381.484	22	17.3402
North Skew 1	8.8	1.33217e+10	399.65	12	33.3042
North Skew 2	11	1.66521e+10	499.563	12	41.6302
		Formula: Copies/ µL = QuBit Concentration [ng/µL] *6.022*10^23[mol−1] / (612 bp *(1*10^9 [ng/g])*650 [g/mol bp])

## Sheet: Table S3
Species	mean	se_mean	sd	0.025	0.25	0.5	0.75	0.975	n_eff	Rhat	sp_idx
Urobatis halleri	-0.296294	0.000554458	0.0389878	-0.39046	-0.317261	-0.289867	-0.268989	-0.237411	4944.47	0.999832	54
Torpedo californicus	-0.296004	0.000517016	0.0387049	-0.384646	-0.317425	-0.291102	-0.268497	-0.235156	5604.32	0.999543	49
Roncador stearnsii	-0.295293	0.00055635	0.0385312	-0.38741	-0.316388	-0.290548	-0.268401	-0.233405	4796.56	0.999743	38
Triakis semifasciata	-0.220964	0.000414151	0.0265648	-0.283142	-0.235699	-0.218375	-0.20382	-0.174366	4114.29	0.999521	51
Myliobatis californica	-0.173288	0.000176526	0.010073	-0.194859	-0.178883	-0.17292	-0.1675	-0.154108	3256.09	1.00135	22
Carcharodon carcharias	-0.154234	7.7276e-05	0.00480366	-0.164061	-0.156994	-0.154139	-0.151435	-0.144698	3864.17	0.999983	5
Rhinobatos productus	-0.153519	5.87185e-05	0.00409297	-0.161696	-0.156004	-0.153478	-0.151004	-0.145762	4858.79	0.999905	37
Squalus acanthias	-0.151716	0.000673467	0.0332326	-0.213277	-0.172216	-0.153762	-0.133584	-0.0792873	2434.97	1.00021	42
Bathyraja abyssicola	-0.149512	0.000190079	0.0103732	-0.169415	-0.155322	-0.150109	-0.144292	-0.12575	2978.23	1.00045	3
Squatina californica	-0.148519	0.00011632	0.00669214	-0.161982	-0.152343	-0.148356	-0.144821	-0.134697	3309.95	1.00076	43
Mustelus californicus	-0.130095	4.62154e-05	0.00305244	-0.136055	-0.131907	-0.130103	-0.128304	-0.123974	4362.34	0.999496	21
Chromis punctipinnis	-0.0990658	4.13228e-05	0.00249741	-0.104244	-0.100423	-0.0989921	-0.0976669	-0.0941725	3652.58	1.00091	6
Thaleichthys pacificus	-0.0824658	0.000667752	0.032855	-0.1461	-0.103142	-0.0831722	-0.062047	-0.0152303	2420.87	1.00196	48
Merluccius productus	-0.0799366	0.000132197	0.00740784	-0.0953006	-0.0841663	-0.0798939	-0.0755846	-0.0653036	3140.06	1.00007	20
Protomyctophum crockeri	-0.0784574	0.000192957	0.00830048	-0.09619	-0.0820237	-0.0784242	-0.0746304	-0.0617623	1850.49	1.00022	36
Umbrina roncador	-0.0612069	2.49831e-05	0.00109063	-0.0632007	-0.0617672	-0.0612146	-0.0606341	-0.0590965	1905.75	1.00108	53
Oncorhynchus mykiss	-0.052402	0.000622122	0.0306613	-0.114248	-0.0718532	-0.053271	-0.0339027	0.011765	2429.02	1.00094	28
Symphurus atricauda	-0.0515723	4.82512e-05	0.00107419	-0.053235	-0.0519858	-0.0515292	-0.0510709	-0.0499796	495.621	1.00492	47
Lipolagus ochotensis	-0.0430866	0.000630507	0.0347517	-0.114814	-0.0638027	-0.0432307	-0.0220985	0.027332	3037.88	1.00037	18
Oncorhynchus kisutch	-0.0410854	0.000222728	0.012725	-0.0661622	-0.0485614	-0.0411366	-0.0336974	-0.0152667	3264.14	1.00076	27
Oncorhynchus gorbuscha	-0.0367646	0.000562537	0.0287299	-0.0915222	-0.0547491	-0.0373778	-0.0198992	0.0233183	2608.35	1.00032	25
Vinciguerria lucetia	-0.0358858	0.000205141	0.0100706	-0.0567316	-0.0404675	-0.0356858	-0.0311085	-0.0158445	2409.92	0.99943	55
Paralabrax nebulifer	-0.0321079	3.57958e-05	0.00145536	-0.0349353	-0.0329879	-0.0321001	-0.0312547	-0.0292754	1653.01	1.00095	34
Stereolepis gigas	-0.0320945	2.34746e-05	0.00106825	-0.0341093	-0.0326696	-0.0321086	-0.0315444	-0.0299487	2070.85	1.00038	45
Trachurus symmetricus	-0.0304703	0.000137384	0.00723558	-0.0448932	-0.0349455	-0.0305063	-0.0261216	-0.0155946	2773.79	1.00003	50
Stenobrachius leucopsarus	-0.0301084	0.000114058	0.00574655	-0.041547	-0.0333869	-0.0301407	-0.0267758	-0.0185323	2538.41	1.00004	44
Oncorhynchus nerka	-0.0294512	0.000712684	0.0358415	-0.100151	-0.0524389	-0.0301417	-0.00607361	0.0430609	2529.17	1.00088	29
Oncorhynchus keta	-0.0292883	0.00087334	0.0467899	-0.123616	-0.0607485	-0.028748	0.00224012	0.0603988	2870.37	1.00117	26
Citharichthys stigmaeus	-0.0250922	0.00013317	0.00379672	-0.0325106	-0.027605	-0.0250763	-0.022712	-0.0175994	812.836	1.00276	7
Oncorhynchus clarkii	-0.0247799	0.000753266	0.0382285	-0.102061	-0.0495806	-0.0245919	-0.0002088	0.0516384	2575.6	0.999916	24
Sardinops sagax	-0.0219193	8.60452e-05	0.00274477	-0.0273765	-0.0236601	-0.0219382	-0.0201565	-0.0164094	1017.56	1.00153	39
Oncorhynchus tshawytscha	-0.0217066	0.000135658	0.00712138	-0.0360907	-0.025912	-0.0216417	-0.0175002	-0.00716961	2755.75	0.999958	30
Scorpaenichthys marmoratus	-0.021705	8.16973e-05	0.00301091	-0.027655	-0.0235546	-0.0217464	-0.0198763	-0.0157056	1358.25	0.999905	40
Nannobrachium ritteri	-0.0172491	0.000127041	0.00750716	-0.0324615	-0.0216851	-0.0172827	-0.0127599	-0.00152085	3491.9	1.0007	23
Citharichthys xanthostigma	-0.0170741	6.94825e-05	0.00216547	-0.0213401	-0.0184294	-0.0171016	-0.0157145	-0.0127621	971.301	1.00479	8
Halichoeres semicinctus	-0.0164839	6.85831e-06	0.000460815	-0.0174281	-0.0167372	-0.0164722	-0.0162181	-0.0155761	4514.6	1.00026	13
Engraulis mordax	-0.0144735	0.000106884	0.00314902	-0.0207595	-0.0164434	-0.0145166	-0.0124824	-0.00817644	868.002	1.00304	10
Diogenichthys atlanticus	-0.0140607	0.000157761	0.0063626	-0.0270536	-0.0162529	-0.0140215	-0.0117108	-0.00142604	1626.56	1.00283	9
Symbolophorus californiensis	-0.0135417	0.000197306	0.0100472	-0.0349518	-0.0181584	-0.0133524	-0.00865996	0.00649231	2593.03	1.00061	46
Paralabrax clathratus	-0.0131473	0.000116133	0.00352207	-0.0199073	-0.0152379	-0.0131065	-0.0110234	-0.00635375	919.78	1.00111	32
Paralichthys californicus	-0.0120947	6.88908e-06	0.000412299	-0.0128835	-0.01233	-0.0121011	-0.0118716	-0.0112896	3581.81	0.999515	35
Girella nigricans	-0.0113834	1.43893e-05	0.000694393	-0.012751	-0.0117522	-0.0113645	-0.0110033	-0.010052	2328.8	1.00184	11
Halichoeres californica	-0.010657	1.09245e-05	0.000554352	-0.0117396	-0.0109551	-0.0106617	-0.010362	-0.00959256	2574.94	1.00018	12
Ophiodon elongatus	-0.007464	9.22832e-05	0.00324104	-0.013751	-0.00949127	-0.00744005	-0.00545151	-0.00074626	1233.46	1.00313	31
Triphoturus mexicanus	-0.00595536	0.000120759	0.00583721	-0.0175971	-0.00952353	-0.00595645	-0.00254545	0.00561949	2336.51	1.00075	52
Sebastes paucispinis	-0.00494428	6.10487e-05	0.0019627	-0.00885299	-0.00617873	-0.00495797	-0.00370796	-0.00106972	1033.61	1.0005	41
Menticirrhus undulatus	-0.00476873	6.37256e-06	0.000402917	-0.00559834	-0.00498512	-0.00476101	-0.00454561	-0.00396625	3997.64	0.999531	19
Paralabrax maculatofasciatus	-0.000433799	0.000113937	0.00370274	-0.00815857	-0.00252886	-0.000423109	0.00178042	0.00685066	1056.14	1.00093	33
zRefSpecies_Citharichthys sordidus	0	NA	0	0	0	0	0	0	NA	NA	56
Hypsopsetta guttulata	0.000222479	0.00045029	0.0189741	-0.0382977	-0.0116146	0.00027936	0.011599	0.0389771	1775.57	0.999504	15
Hippoglossus stenolepis	0.00276889	0.000160204	0.00869139	-0.014349	-0.00234323	0.00274953	0.0078575	0.0202373	2943.28	1.00067	14
Atractoscion nobilis	0.00383974	7.4962e-06	0.000457784	0.00291294	0.00358789	0.00383219	0.00408296	0.00479712	3729.41	1.00122	1
Bathylagoides wesethi	0.00878764	0.000211268	0.00909278	-0.0111504	0.00550078	0.00943798	0.0131052	0.0239241	1852.37	0.999969	2
Leuroglossus stilbius	0.0119301	6.71156e-05	0.00399297	0.00386689	0.00958047	0.0119962	0.0143051	0.0199719	3539.52	1.00054	17
Bodianus pulcher	0.0147423	1.04251e-05	0.000531235	0.0136907	0.0144621	0.0147444	0.0150104	0.0158405	2596.65	0.999462	4
Hypsypops rubicundus	0.0319381	0.000925763	0.0358988	-0.0431327	0.00958529	0.0334304	0.0558424	0.100551	1503.7	1.00042	16
